# Supplementary material for: Cannabis Oil and Exploratory Gut–Immune Signatures During Breast Cancer Chemotherapy: A Randomized Pilot Trial
Source: Biomedicines. 2026 Jun 17;14(6):1367. doi: 10.3390/biomedicines14061367 (PMC13296525; doi:10.3390/biomedicines14061367)
Supplement: Supplementary file 1 [file biomedicines-14-01367-s001.zip]

Archive with 2 entries (2 files):
- Supplementary File S1 CONSORT 2025.pdf
- Tables S1-S3 Figures S1-S3.pdf
